# Supplementary material for: Total and Differential Somatic Cell Count in Italian Local Cattle Breeds: Phenotypic Variability and Effect on Milk Yield and Composition
Source: Animals (Basel). 2023 Apr 4;13(7):1249. doi: 10.3390/ani13071249 (PMC10093597; doi:10.3390/ani13071249)
Supplement: Supplementary file 1 [file animals-13-01249-s001.zip]

Archive with 1 entries (1 files):
- animals-2282963-supplementary.pdf
